# Supplementary material for: CSPG4 Expression in GIST Is Associated with Better Prognosis and Strong Cytotoxic Immune Response
Source: Cancers (Basel). 2022 Mar 3;14(5):1306. doi: 10.3390/cancers14051306 (PMC8909029; doi:10.3390/cancers14051306)
Supplement: Supplementary file 1 [file cancers-14-01306-s001.zip]

Archive with 1 entries (1 files):
- cancers-1596013-supplementary.pdf
